# Supplementary material for: A Data-Driven Approach to Defining Risk-Adjusted Coding Specificity Metrics for a Large U.S. Dementia Patient Cohort
Source: Healthcare (Basel). 2024 May 10;12(10):983. doi: 10.3390/healthcare12100983 (PMC11120868; doi:10.3390/healthcare12100983)
Supplement: Supplementary file 1 [file healthcare-12-00983-s001.zip]

Archive with 1 entries (1 files):
- healthcare-2959241-supplementary.pdf
